# Supplementary material for: Why Latrines Are Not Used: Communities’ Perceptions and Practices Regarding Latrines in a Taenia solium Endemic Rural Area in Eastern Zambia
Source: PLoS Negl Trop Dis. 2015 Mar 4;9(3):e0003570. doi: 10.1371/journal.pntd.0003570 (PMC4352092; doi:10.1371/journal.pntd.0003570)
Supplement: S1 Dataset — (ZIP) [file pntd.0003570.s001.zip]

Archive with 51 entries (42 files):
- FGD transcriptions_Zambia-2010/
- FGD transcriptions_Zambia-2010/Chiluzu_Mr Sakala/
- FGD transcriptions_Zambia-2010/Chiluzu_Mr Sakala/Children_Chiluzu_04-08-10.docx
- FGD transcriptions_Zambia-2010/Chiluzu_Mr Sakala/Men_Chiluzu_04-08-10.docx
- FGD transcriptions_Zambia-2010/Chiluzu_Mr Sakala/Men_Chiluzu_04-08-10.pdf
- FGD transcriptions_Zambia-2010/Chiluzu_Mr Sakala/Women_Chiluzu_04-08-10.doc
- FGD transcriptions_Zambia-2010/Chiluzu_Mr Sakala/Women_Chiluzu_04-08-10_Revision.doc
- FGD transcriptions_Zambia-2010/Chimphanje_David Mwanza/
- FGD transcriptions_Zambia-2010/Chimphanje_David Mwanza/Children_Chimphanje_31-07-10.doc
- FGD transcriptions_Zambia-2010/Chimphanje_David Mwanza/Chimphanje-Children-1-Sev comments.doc
- FGD transcriptions_Zambia-2010/Chimphanje_David Mwanza/Chimphanje-Children.doc
- FGD transcriptions_Zambia-2010/Chimphanje_David Mwanza/Chimphanje-Men.doc
- FGD transcriptions_Zambia-2010/Chimphanje_David Mwanza/Chimphanje-Women-Sev- comments.doc
- FGD transcriptions_Zambia-2010/Chimphanje_David Mwanza/Chimphanje-Women.doc
- FGD transcriptions_Zambia-2010/Chimphanje_David Mwanza/Men_Chimphanje_31-07-10.doc
- FGD transcriptions_Zambia-2010/Chimphanje_David Mwanza/Women_Chimphanje_31-07-10.doc
- FGD transcriptions_Zambia-2010/Interviews/
- FGD transcriptions_Zambia-2010/Interviews/Medical officer Interview_07-08.doc
- FGD transcriptions_Zambia-2010/Interviews/Vet. Ass. Interview_05-08.doc
- FGD transcriptions_Zambia-2010/Men_pretest_29-07-10.doc
- FGD transcriptions_Zambia-2010/Mkopeka_Mr Sakala/
- FGD transcriptions_Zambia-2010/Mkopeka_Mr Sakala/Children_Mkopeka_03-08-10.doc
- FGD transcriptions_Zambia-2010/Mkopeka_Mr Sakala/CIMANJA VILLAGE INTERVIEW-CHILDREN-edited.doc
- FGD transcriptions_Zambia-2010/Mkopeka_Mr Sakala/Men_Mkopeka_.doc
- FGD transcriptions_Zambia-2010/Mkopeka_Mr Sakala/Men_Mkopeka_03-08-10.doc
- FGD transcriptions_Zambia-2010/Mkopeka_Mr Sakala/Women_MKopeka_.doc
- FGD transcriptions_Zambia-2010/Mkopeka_Mr Sakala/Women_Mkopeka_03-08-10.doc
- FGD transcriptions_Zambia-2010/Mtuna_ Dr Phiri/
- FGD transcriptions_Zambia-2010/Mtuna_ Dr Phiri/Children_Mtuna_05-08-10.doc
- FGD transcriptions_Zambia-2010/Mtuna_ Dr Phiri/Men_Mtuna_05-08-10.doc
- FGD transcriptions_Zambia-2010/Mtuna_ Dr Phiri/Women_Mtuna_05-08-10.doc
- FGD transcriptions_Zambia-2010/Mtuna_ Dr Phiri/Women_Mtuna_05-08-10.pdf
- FGD transcriptions_Zambia-2010/Nyazowani_Mr Sakala/
- FGD transcriptions_Zambia-2010/Nyazowani_Mr Sakala/Children_Nyazowani_02-08-10.doc
- FGD transcriptions_Zambia-2010/Nyazowani_Mr Sakala/Children_Nyazowani_02-08-10.pdf
- FGD transcriptions_Zambia-2010/Nyazowani_Mr Sakala/Men_Nyazomani_02-08-10.doc
- FGD transcriptions_Zambia-2010/Nyazowani_Mr Sakala/NYAZOWANI VILLAGE-MEN-Evans edited.doc
- FGD transcriptions_Zambia-2010/Nyazowani_Mr Sakala/Women_Nyazowani_02-08-10.doc
- FGD transcriptions_Zambia-2010/Sikalinda_David Mwanza/
- FGD transcriptions_Zambia-2010/Sikalinda_David Mwanza/CHILDREN Sikalinda-edited-kem.doc
- FGD transcriptions_Zambia-2010/Sikalinda_David Mwanza/Children_Sikalinda_01-08-10.doc
- FGD transcriptions_Zambia-2010/Sikalinda_David Mwanza/Children_Sikalinda_01-08.doc
- FGD transcriptions_Zambia-2010/Sikalinda_David Mwanza/Men_Sikalinda_01-08-10.doc
- FGD transcriptions_Zambia-2010/Sikalinda_David Mwanza/Sikalinda-men-evans edited.doc
- FGD transcriptions_Zambia-2010/Sikalinda_David Mwanza/WOMEN - SIKALINDA-edited-kem real.doc
- FGD transcriptions_Zambia-2010/Sikalinda_David Mwanza/Women_Sikalinda_01-08-10.doc
- FGD transcriptions_Zambia-2010/Sikalinda_David Mwanza/Women_Sikalinda_01-08.doc
- FGD transcriptions_Zambia-2010/Wonzi_Dr Phiri/
- FGD transcriptions_Zambia-2010/Wonzi_Dr Phiri/Children_Wonzi_30-07-10.doc
- FGD transcriptions_Zambia-2010/Wonzi_Dr Phiri/Men_Wonzy_30-07-10.doc
- FGD transcriptions_Zambia-2010/Wonzi_Dr Phiri/Women_Wonzi_30-07-10.doc
